# Supplementary material for: Untargeted Metabolomics Analysis Using UHPLC-Q-TOF/MS Reveals Metabolic Changes Associated with Hypertension in Children
Source: Nutrients. 2023 Feb 6;15(4):836. doi: 10.3390/nu15040836 (PMC9964282; doi:10.3390/nu15040836)
Supplement: Supplementary file 1 [file nutrients-15-00836-s001.zip]

Archive with 1 entries (1 files):
- nutrients-2182690-supplementary.pdf
